# Supplementary material for: Water Recovery from Bioreactor Mixed Liquors Using Forward Osmosis with Polyelectrolyte Draw Solutions
Source: Membranes (Basel). 2021 Dec 31;12(1):61. doi: 10.3390/membranes12010061 (PMC8779258; doi:10.3390/membranes12010061)
Supplement: Supplementary file 1 [file membranes-12-00061-s001.zip]

Archive with 1 entries (1 files):
- membranes-1520685-supplementary.pdf
